# Supplementary material for: Data supporting the reconstruction study of missing wind speed logs using wavelet techniques for getting maximum likelihood
Source: Data Brief. 2020 Jun 11;31:105835. doi: 10.1016/j.dib.2020.105835 (PMC7327817; doi:10.1016/j.dib.2020.105835)
Supplement: Supplementary file 1 [file mmc1.xml]

<?xml version="1.0" encoding="utf-8" standalone="no"?>
<data>
  <datasets>
    <author>acama1@cuc.edu.co;acp.cuc@gmail.com</author>
    <type>1</type>
    <dataset>
      <name>Average wind speed records in Almeria - Spain</name>
      <caption />
      <description>This data is related to the research paper: "Wind missing data arrangement using wavelet based techniques for getting maximum likelihood"

When using the data, you must quote the following article:

Zapata-Sierra, A.J., Cama-Pinto, A., Montoya, F.G., Alcayde, A., Manzano-Agugliaro, F. Wind missing data arrangement using wavelet based techniques for getting maximum likelihood(2019) Energy Conversion and Management, 185, pp. 552-561. DOI: 10.1016/j.enconman.2019.01.109</description>
      <filetype>
        <name />
      </filetype>
      <filesize />
      <source>1</source>
      <sourcename>Reference Data</sourcename>
      <access>
        <type>1</type>
        <name>Data available in data repository</name>
        <reponame>Mendeley Data</reponame>
        <PersistentId>10.17632/v3kzgr9rxb.2</PersistentId>
        <deeplinkurl>https://data.mendeley.com/datasets/v3kzgr9rxb/draft?a=ee345f0d-b94c-4724-927a-fb755f26f602</deeplinkurl>
      </access>
    </dataset>
  </datasets>
</data>
